# Supplementary material for: A novel genetic model provides a unique perspective on the relationship between postexercise glycogen concentration and increases in the abundance of key metabolic proteins after acute exercise
Source: PLoS One. 2024 Jan 30;19(1):e0295964. doi: 10.1371/journal.pone.0295964 (PMC10826964; doi:10.1371/journal.pone.0295964)
Supplement: S1 File — Each table contains the data (Individual, mean, and standard deviation values) that were used to generate the graphs used in the main figures. (XLSX) [file pone.0295964.s003.xlsx]

## Sheet: Kwak PLOS ONE data summary
	Fig 2A							Fig 3A											Fig 4
	GS1							GS1											GS1
	0hSed		IPEX					5hSed+NRF		5hPEX+NRF		5hSed+RF		5hPEX+RF					9hSed+NRF		9hPEX+NRF		9hSed+RF		9hPEX+RF
	Scr	GS	Scr	GS				Scr	GS	Scr	GS	Scr	GS	Scr	GS				Scr	GS	Scr	GS	Scr	GS	Scr	GS
	1.3783	0.503243	1.45228	0.958667										1.57	0.38				2.1	0.52	1.55	0.8	1.23	0.33	1.25	0.42
	1.53745	1.05594	1.37661	0.587519										1.52	0.32				2.06	0.5	1.45	0.44	1.31	0.42	1.2	0.66
	1.9323	0.242836	1.80448	0.407195										1.36	0.43				2.15	0.47	1.33	0.42	1.4	0.34	1.52	0.37
	1.56292	0.420624	1.47445	0.348522										1.29	0.41				1.59075	0.56098	1.6049	0.432002	1.35872	0.828386	1.18603	0.338445
	1.51358	0.30592	1.47846	0.458689										1.08	0.36				1.75502	0.411679	1.654	0.455013	1.23495	0.423924	1.38602	0.591575
	1.45694	0.251225	1.36435	0.595668										1.21	0.35				1.96841	0.651708	1.5954	0.727136	1.12074	0.489175	1.07671	0.476376
Mean	1.56358	0.463299	1.49177	0.559377				1.63	0.63	1.58	0.4	1.27	0.33	1.4	0.41			Mean	1.93736	0.519061	1.53072	0.545692	1.27573	0.471914	1.26979	0.476066
SD	0.192269	0.307569	0.160825	0.218769				1.47	0.58	1.12	0.48	1.23	0.52	1.34	1.18			SD	0.219572	0.0820421	0.12005	0.170711	0.101273	0.184342	0.158539	0.126891
								1.55	0.3	1.62	0.28	1.72	0.26	1.44	0.4
								1.93	0.48	1.84	0.52	1.28	0.42	1.43	0.35
								1.64	0.32	1.7	0.42	1.75	0.4	1.53	0.39
								1.54	0.4	1.63	0.53	1.74	0.45	1.47	0.44
							Mean	1.62667	0.451667	1.58167	0.438333	1.49833	0.396667	1.38667	0.451667
							SD	0.161328	0.135708	0.244001	0.0934701	0.261795	0.0913601	0.141828	0.232098
	Fig 2B							Fig 3B											Fig 4B
	Glycogen							Glycogen											Glycogen
	0hSed		IPEX					5hSed+NRF		5hPEX+NRF		5hSed+RF		5hPEX+RF					9hSed+NRF		9hPEX+NRF		9hSed+RF		9hPEX+RF
	Scr	GS	Scr	GS				Scr	GS	Scr	GS	Scr	GS	Scr	GS				Scr	GS	Scr	GS	Scr	GS	Scr	GS
	11.05	6.49	2.61	2.67				6.76	8.03	1.98	2.37	11.68	12.19	32.26	17.69				20.92	13.88	6.17	1.42	26.14	19.01	28.93	27.11
	17.92	9.95	3.42	4.68				9.88	7.99	3.45	4.81	17.06	10.38	29.07	16.19				13.78	13.55	11.36	6.16	32.72	20.39	35.63	31.38
	14.51	15.37	3.33	2.78				12.97	11.47	8.46	3.81	21.12	10.83	29.9	17.01				17.9	11.84	7.23	4.71	35.49	25.05	40.39	29.16
	21.25	14.93	4.69	3.57				17.93	14.44	11.04	7.67	26.5	15.16	23.56	16.09				27.02	18.64	10.93	10.68	46.46	35.57	51.86	30.07
	20.89	13.89	6.14	2.86				14.49	8.74	11.08	5.31	24.02	15.17	29.7	21.6				26.45	18.76	12.62	13.59	39.72	24.13	52.3	29.68
	26.31	16.18	5.23	2.91				19.15	13.73	5.95	3.5	23.36	18.54	29.8	13.4				20.43	19.09	13.01	11.9	50.73	36.41	50.29	36.56
Mean	18.655	12.8017	4.23667	3.245										19.12	11.93			Mean	21.0833	15.96	10.22	8.07667	38.5433	26.76	43.2333	30.66
SD	5.40158	3.78663	1.3379	0.770993										25.25	16.51			SD	5.05907	3.22268	2.85273	4.71405	9.05152	7.49959	9.76628	3.20903
														24.36	16.49
														24.71	16.78
														27.12	16.69
														28.09	14.6
							Mean	13.53	10.7333	6.99333	4.57833	20.6233	13.7117	26.9117	16.2483
							SD	4.71879	2.90067	3.8472	1.83179	5.41275	3.13868	3.64075	2.36278
	Fig 2C							Fig 3C											Fig 4C
	HKII							HKII											HKII
	0hSed		IPEX					5hSed+NRF		5hPEX+NRF		5hSed+RF		5hPEX+RF					9hSed+NRF		9hPEX+NRF		9hSed+RF		9hPEX+RF
	Scr	GS	Scr	GS				Scr	GS	Scr	GS	Scr	GS	Scr	GS				Scr	GS	Scr	GS	Scr	GS	Scr	GS
	1.0259	0.96106	1.16615	1.46808										1.10362	0.949699				0.356658	0.588824	1.40337	1.36474	1.08793	0.951893	1.01436	1.11916
	1.15831	1.0125	0.81523	0.89228										0.98132	0.854705				0.510557	0.834469	0.845644	1.16159	0.997155	1.13053	1.34598	1.21044
	0.64643	0.72402	0.67244	0.9186										1.25418	1.17504				0.799996	0.833532	1.77747	1.43296	0.826713	0.78501	0.853339	0.792171
	0.54148	0.57861	1.1037	1.26556										1.29478	1.19588				0.710464	0.845303	1.27661	1.47712	0.912407	0.294954	1.0083	1.4478
	1.09719	0.97742	0.91439	0.7787										1.26937	1.22606				0.818948	0.73277	1.28182	1.27191	0.605937	0.602322	1.27085	1.6477
	0.67491	0.79543	1.27539	1.15023										1.49745	1.1321				0.94657	0.75092	1.06245	1.01255	0.898306	0.858108	1.06568	1.46498
Mean	0.85737	0.841507	0.991217	1.07891				0.61026	0.64135	0.98617	0.95678	0.69389	0.59541	1.46177	1.94566			Mean	0.690532	0.764303	1.27456	1.28681	0.888075	0.77047	1.09308	1.28038
SD	0.266103	0.171491	0.229129	0.261547				0.85161	0.83862	1.30486	1.11034	0.84855	0.77455	1.29148	1.12745			SD	0.218306	0.0982275	0.315762	0.175938	0.164866	0.291492	0.182851	0.305373
								0.91017	1.00595	1.77225	1.66837	0.78721	0.71921	1.35089	1.22283
								1.19804	1.19917	1.31773	1.2386	0.53822	0.66445	0.909114	1.50763
								1.04527	0.98154	1.11389	1.51848	0.88557	0.83869	1.00623	0.89454
								0.78506	0.71357	1.4835	1.32889	1.0481	1.00241	0.9924	0.747194
							Mean	0.900068	0.8967	1.32973	1.30358	0.800257	0.765787	1.20105	1.1649
							SD	0.204713	0.206269	0.277435	0.26143	0.173887	0.143422	0.197075	0.320198
	Fig 2D							Fig 3D											Fig 4D
	GLUT4							GLUT4											GLUT4
	0hSed		IPEX					5hSed+NRF		5hPEX+NRF		5hSed+RF		5hPEX+RF					9hSed+NRF		9hPEX+NRF		9hSed+RF		9hPEX+RF
	Scr	GS	Scr	GS				Scr	GS	Scr	GS	Scr	GS	Scr	GS				Scr	GS	Scr	GS	Scr	GS	Scr	GS
	0.77059	0.74478	1.04719	1.34893										1.18886	1.05021				1.15877	0.952691	0.989813	0.90672	0.755119	0.903792	1.15151	1.25618
	1.27591	0.90969	1.1401	1.32291										0.853758	0.565063				0.589206	0.880691	0.971812	0.850998	1.40948	1.46629	0.98638	0.917993
	0.50176	1.3408	0.88552	1.12262										1.35631	1.20236				0.409482	1.02339	0.739679	1.1024	1.45194	1.3797	1.00381	0.883619
	0.8223	1.04848	1.34617	1.12857										1.28439	0.623314				0.42549	1.0686	1.29222	1.61496	0.900965	1.15644	0.853415	0.872873
	0.8992	1.00332	0.22324	0.43698										1.2507	1.56669				0.595825	1.09161	1.13426	1.04167	0.885674	1.19894	0.973116	1.1419
	1.0548	0.75813	1.41628	0.96245										0.866564	0.376829				0.757032	1.03221	1.31832	1.30668	0.918125	0.912534	0.866697	0.765886
Mean	0.887427	0.967533	1.00975	1.05374				1.02611	0.90587	0.85096	0.74567	0.74278	0.9716	1.06502	2.06649			Mean	0.655968	1.0082	1.07435	1.13724	1.05355	1.16962	0.972488	0.973075
SD	0.262946	0.220896	0.431479	0.334263				0.78443	0.7852	0.74569	0.86213	0.74933	0.80697	1.05618	1.3482			SD	0.277479	0.078425	0.2192	0.283672	0.298083	0.232352	0.108253	0.185825
								1.42497	1.3218	1.23364	1.08504	0.6714	0.67119	0.566081	0.711442
								1.39476	1.32922	1.31513	1.25103	0.59105	0.67355	0.706785	0.320786
								0.98395	0.41056	1.25949	1.78179	1.60677	2.09365	0.698449	0.739322
								0.69465	0.8503	1.17699	0.78172	1.25185	1.47875	0.756481	0.869351
							Mean	1.05148	0.933825	1.09698	1.08456	0.93553	1.11595	0.970798	0.953338
							SD	0.303705	0.349433	0.23791	0.392397	0.40271	0.565218	0.264093	0.517525
	Fig 2E							Fig 3E											Fig 4E
	PGC1 alpha							PGC1 alpha											PGC1 alpha
	0hSed		IPEX					5hSed+NRF		5hPEX+NRF		5hSed+RF		5hPEX+RF					9hSed+NRF		9hPEX+NRF		9hSed+RF		9hPEX+RF
	Scr	GS	Scr	GS				Scr	GS	Scr	GS	Scr	GS	Scr	GS				Scr	GS	Scr	GS	Scr	GS	Scr	GS
	1.05288	0.974417	1.05671	1.1993										1.03028	0.911748				1.06779	0.812951	0.850519	0.946559	1.14674	1.0269	1.11568	1.09488
	1.17575	0.991314	0.838014	0.938677										0.918402	1.26634				0.777001	0.886552	0.802575	0.965198	1.05373	1.17523	1.06094	1.32057
	1.44353	0.817727	0.981781	1.32715										1.34372	0.90102				1.12921	1.03393	0.770694	0.996702	1.14537	1.06806	0.912462	0.927814
	1.14796	0.777878	1.02284	1.13049										1.46153	1.44581				1.23025	0.798329	0.688566	1.04742	0.90488	1.213	0.8212	1.37857
	1.11651	0.721548	0.655383	0.555152										1.00494	1.41726				1.03108	1.09466	0.801858	0.823973	1.07382	1.15961	0.889641	1.11459
	1.50628	1.11451	0.901245	0.765911										1.07899	0.853429				1.30654	1.00305	0.981433	1.00603	0.879844	1.00935	0.765676	1.14097
Mean	1.24049	0.899566	0.909329	0.986113				1.0162	0.886459	0.805421	0.857817	0.92781	0.993687	1.00416	1.29835			Mean	1.09031	0.938245	0.815941	0.964314	1.03406	1.10869	0.9276	1.1629
SD	0.187185	0.15061	0.147983	0.289505				0.808223	0.973796	0.791099	0.857588	0.797443	0.88174	1.0386	1.12541			SD	0.184407	0.1231	0.0971925	0.077081	0.116211	0.0849822	0.135915	0.163756
								1.09501	1.28633	0.887172	0.913772	0.969203	1.04493	0.576614	0.615365
								1.06635	1.18173	0.966982	1.09229	0.107204	1.37932	0.956776	0.924448
								0.906838	1.10155	1.16906	1.3628	0.973002	1.22082	1.04383	1.17141
								1.16515	1.11962	1.06984	0.939948	0.912814	1.04675	0.7916	0.688125
							Mean	1.00963	1.09158	0.948262	1.00404	0.781246	1.09454	1.02079	1.05156
							SD	0.131048	0.143449	0.150146	0.195746	0.336299	0.177339	0.227194	0.275681
	Fig 2F							Fig 3F											Fig 4F
	PDK4							PDK4											PDK4
	0hSed		IPEX					5hSed+NRF		5hPEX+NRF		5hSed+RF		5hPEX+RF					9hSed+NRF		9hPEX+NRF		9hSed+RF		9hPEX+RF
	Scr	GS	Scr	GS				Scr	GS	Scr	GS	Scr	GS	Scr	GS				Scr	GS	Scr	GS	Scr	GS	Scr	GS
	0.761825	0.844577	0.998806	1.15744										1.00711	0.847213				0.913786	0.576217	1.25723	1.43539	0.840576	0.852923	1.07976	0.983037
	1.39526	1.14681	0.977059	1.0707										0.847991	0.838752				0.382671	0.663488	1.00222	1.23522	1.08151	1.15662	1.07744	1.42826
	1.25571	1.15149	1.12176	1.27664										1.25521	0.448662				0.975049	0.91001	1.1623	1.43151	0.912614	0.854609	0.857759	0.931633
	1.12911	1.21828	1.22649	1.30321										0.907114	0.689792				1.10881	1.08572	1.06677	1.23787	0.787633	0.924048	0.763091	1.02495
	0.201548	0.173718	0.137171	0.289709										0.619901	0.72033				1.11417	1.09794	1.08265	1.09956	0.833146	0.979703	0.870456	0.924409
	0.560364	0.426067	0.291253	0.404064										0.607581	0.197478				1.43916	1.24038	0.993211	1.03301	0.739175	0.951858	0.72534	0.958366
Mean	0.883969	0.826824	0.79209	0.916961				0.87949	0.92742	1.12749	1.13719	0.936967	1.1325	0.994721	1.31775			Mean	0.988941	0.928959	1.09406	1.24543	0.865776	0.953293	0.895641	1.04178
SD	0.457174	0.435547	0.459149	0.450895				1.11998	1.06191	1.10649	1.24279	0.735719	0.735026	0.89932	0.881665			SD	0.348182	0.26282	0.100758	0.165694	0.120473	0.11199	0.152047	0.192856
								1.48438	1.43154	1.18592	1.01538	0.583021	0.555542	0.589654	0.776018
								1.35161	1.23117	1.38289	1.0983	0.523861	0.758168	0.691107	0.724363
								1.09498	1.80065	2.03989	2.12803	1.34804	1.33429	1.04975	1.21121
								0.898941	1.21967	2.48041	1.96772	1.6661	1.68008	1.01084	0.989174
							Mean	1.13823	1.27873	1.55385	1.43157	0.965618	1.0326	0.873358	0.803534
							SD	0.241562	0.307223	0.572933	0.485612	0.45434	0.427007	0.208781	0.300674
	Fig 2H							Fig 3H											Fig 4H
	pAMPK Thr172/AMPK							pAMPK Thr172/AMPK											pAMPK Thr172/AMPK
	0hSed		IPEX					5hSed+NRF		5hPEX+NRF		5hSed+RF		5hPEX+RF					9hSed+NRF		9hPEX+NRF		9hSed+RF		9hPEX+RF
	Scr	GS	Scr	GS				Scr	GS	Scr	GS	Scr	GS	Scr	GS				Scr	GS	Scr	GS	Scr	GS	Scr	GS
	0.251037	0.375108	1.61246	2.31097										0.60249	2.64677				0.519988	0.792327	1.63893	2.05789	0.861024	0.60985	0.603688	0.391035
	0.867214	0.588568	1.353	1.28168										0.458953	1.84794				0.850974	1.15121	0.65753	1.81663	0.426543	0.681527	0.963262	1.36512
	0.698806	0.748918	0.971908	1.30325										0.821622	0.988901				1.03354	0.963229	2.09194	1.32235	0.745041	0.496334	0.823306	0.781905
	0.529497	0.697223	2.69421	3.69223										0.737238	0.638095				0.927434	1.3766	1.54249	2.04237	0.617651	0.712831	0.617122	0.659133
	0.653666	1.00902	1.21221	1.39676										0.263327	0.402793				1.12051	0.916119	0.9322	0.949997	0.807452	0.882239	0.904407	1.42444
	0.766305	0.474124	1.24898	0.760164										1.22691	1.56862				1.16582	1.97679	1.14213	0.841349	0.854446	0.812975	0.621048	0.610946
Mean	0.627754	0.648827	1.51546	1.79084				0.456123	0.379566	0.739172	1.5448	2.87342	0.754707	0.324576	0.5295			Mean	0.936378	1.19605	1.3342	1.5051	0.718693	0.699293	0.755472	0.872096
SD	0.216253	0.224131	0.613787	1.05834				0.707732	0.627624	1.66075	1.65203	0.591132	0.593223	2.06987	0.975174			SD	0.235263	0.433526	0.522837	0.542842	0.169009	0.138625	0.161375	0.424562
								0.674327	0.889365	1.40782	2.08932	0.774609	1.0146	1.15178	0.51148
								0.555592	0.582273	0.848705	1.29458	1.4071	0.588848	0.509596	0.259683
								0.872728	1.12588	0.904169	1.65644	0.749485	0.865037	0.856924	1.08764
								0.763222	1.29552	0.712988	1.49412	1.07889	1.01266	0.784133	1.16618
							Mean	0.671621	0.816705	1.0456	1.62188	1.24577	0.804846	0.817285	1.0519
							SD	0.148356	0.349838	0.39317	0.264572	0.848524	0.192229	0.493281	0.691087
	Fig 2I							Fig 3I											Fig 4I
	pACC Ser79/ACC							pACC Ser79/ACC											pACC Ser79/ACC
	0hSed		IPEX					5hSed+NRF		5hPEX+NRF		5hSed+RF		5hPEX+RF					9hSed+NRF		9hPEX+NRF		9hSed+RF		9hPEX+RF
	Scr	GS	Scr	GS				Scr	GS	Scr	GS	Scr	GS	Scr	GS				Scr	GS	Scr	GS	Scr	GS	Scr	GS
	0.59768	0.681815	1.84054	1.85275										0.943132	0.657199				0.433981	0.54087	1.71395	2.53252	0.789216	0.778282	0.500059	0.61499
	1.42829	1.67854	1.97462	1.4663										0.513985	0.716741				0.753513	0.873591	1.34013	1.63732	0.891555	0.489048	0.884804	1.18035
	0.69722	0.688608	1.79984	1.72985										0.761356	0.976088				0.855966	0.861585	1.78657	2.39616	0.516355	0.438939	0.567494	0.790798
	0.501326	0.613267	2.22348	2.59609										0.573402	0.933878				1.06952	1.04809	1.1799	1.27667	0.84012	0.550495	0.746073	1.20376
	0.928866	1.05631	1.80604	1.68438										0.480936	0.71652				1.26746	1.2992	1.14831	0.899707	0.917169	0.846735	0.631083	1.06677
	0.570041	0.669944	2.09743	1.83254										0.975655	1.39861				1.11835	1.41442	1.38526	1.27712	0.704806	0.718265	0.615524	0.83768
Mean	0.787237	0.898081	1.95699	1.86032				0.970569	1.12603	1.4251	1.26708	1.06653	0.495833	0.66434	0.567682			Mean	0.916465	1.00629	1.42569	1.66992	0.776537	0.636961	0.657506	0.949058
SD	0.347552	0.414239	0.17441	0.386113				1.22132	0.831189	1.29273	0.726757	0.356614	0.407247	0.8955	0.619848			SD	0.300128	0.319148	0.268192	0.659505	0.148358	0.166826	0.13774	0.237183
								1.05035	1.08072	1.49879	1.58931	0.592531	0.868784	0.546027	0.538748
								0.938151	1.03729	1.23701	1.3529	0.588449	0.586979	0.641483	0.56682
								0.779983	0.882505	1.06171	1.61526	0.551821	0.413936	0.697049	0.685383
								0.873919	0.809275	1.07914	1.266	0.610943	0.524048	0.508303	0.686616
							Mean	0.972382	0.961168	1.26575	1.30288	0.627815	0.549471	0.683431	0.755344
							SD	0.152274	0.13669	0.1776	0.321461	0.234468	0.17058	0.17518	0.243585
	Fig 2J							Fig 3J											Fig 4J
	pTBC1D1 Ser237/TBC1D1							pTBC1D1 Ser237/TBC1D1											pTBC1D1 Ser237/TBC1D1
	0hSed		IPEX					5hSed+NRF		5hPEX+NRF		5hSed+RF		5hPEX+RF					9hSed+NRF		9hPEX+NRF		9hSed+RF		9hPEX+RF
	Scr	GS	Scr	GS				Scr	GS	Scr	GS	Scr	GS	Scr	GS				Scr	GS	Scr	GS	Scr	GS	Scr	GS
	0.821763	1.04667	1.4443	1.8552										0.742671	0.676818				0.534408	0.643637	1.25269	1.33987	1.13575	1.23994	0.770422	1.02818
	0.754727	0.799245	1.56111	2.05319										0.471825	0.71983				0.554702	0.659312	0.985834	1.59956	1.12508	0.959929	1.03702	0.960335
	0.985487	1.14165	1.05011	1.1987										2.24693	1.46289				0.751301	1.09641	1.26433	1.24981	0.987025	0.872226	1.00578	0.935968
	0.776895	0.78112	1.38625	1.65243										0.7624	0.960557				0.764925	0.725802	0.897485	1.53157	0.894561	1.33688	1.14808	1.03153
	0.490106	0.683256	1.12977	1.09257										0.469221	0.73637				1.35686	0.902632	1.89878	1.26538	0.716791	0.755707	0.885712	1.16742
	1.11496	0.848801	1.55984	1.13241										1.99083	1.78519				1.28629	0.993128	0.77346	0.749076	0.940225	1.07932	0.982494	1.53623
Mean	0.82399	0.883457	1.35523	1.49742				1.05996	0.781068	0.956484	0.960987	0.8763	0.716229	0.641259	0.874548			Mean	0.874748	0.83682	1.17876	1.28921	0.966572	1.04067	0.971585	1.10994
SD	0.214123	0.174441	0.217751	0.411651				1.15918	0.773879	0.755371	0.666085	0.628618	0.643454	0.845858	0.611377			SD	0.359822	0.18831	0.402944	0.300495	0.156483	0.221377	0.130047	0.223834
								0.983855	1.06517	1.03176	1.2136	0.78432	0.949503	1.09757	0.988277
								0.943198	0.967615	1.2475	1.32214	0.0943487	0.99173	1.00931	1.03093
								0.86242	1.11697	1.03339	1.64334	0.797581	0.67315	1.61258	1.7695
								1.1642	0.793484	0.442047	0.761363	1.4528	1.5296	0.812967	0.628563
							Mean	1.0288	0.916364	0.911092	1.09459	0.772328	0.917278	1.05862	1.0204
							SD	0.121106	0.15409	0.278927	0.368667	0.437022	0.333622	0.583953	0.424023
	Fig 2L							Fig 3L											Fig 4L
	PYGM							PYGM											PYGM
	0hSed		IPEX					5hSed+NRF		5hPEX+NRF		5hSed+RF		5hPEX+RF					9hSed+NRF		9hPEX+NRF		9hSed+RF		9hPEX+RF
	Scr	GS	Scr	GS				Scr	GS	Scr	GS	Scr	GS	Scr	GS				Scr	GS	Scr	GS	Scr	GS	Scr	GS
	1.26848	1.13828	1.11796	0.873056										0.454542	0.757135				2.30291	1.28799	0.922895	0.793679	0.786129	0.697028	0.655523	0.730437
	0.805096	1.16399	1.24746	1.19459										0.668373	0.694752				0.905833	1.12757	1.04593	1.00309	0.937432	0.953818	1.01693	1.01812
	1.20168	1.11808	1.15961	1.0201										0.826276	0.907142				1.10565	1.22229	1.12463	0.893644	0.92918	0.891734	0.87357	0.976446
	1.37583	1.47979	1.1426	1.1097										0.75624	1.06736				1.30034	1.12151	1.10872	1.14773	0.878115	0.81755	0.715463	0.857477
	1.17909	0.957423	1.1877	1.1275										0.926184	0.860993				1.16773	1.02836	1.10167	0.882001	0.788747	0.7498	0.963791	1.37339
	2.21954	1.81901	1.86435	0.931358										0.526209	0.527895				1.06131	0.862611	0.881369	0.840725	1.04838	0.934448	1.02029	1.56266
Mean	1.34162	1.27943	1.28661	1.04272				1.01239	1.0244	1.3469	1.2609	1.17281	1.06022	0.704757	0.770807			Mean	1.3073	1.10839	1.03087	0.926811	0.894664	0.84073	0.874261	1.08642
SD	0.471407	0.314408	0.2865	0.123643				1.01251	0.936535	0.990975	0.99693	1.2163	1.20691	0.961475	0.847383			SD	0.504602	0.150054	0.104019	0.128737	0.0999212	0.103566	0.15669	0.317822
								0.929211	0.903807	0.961807	1.11758	1.02965	1.05868	0.942795	0.928699
								1.15922	1.06528	1.13226	0.835352	0.627175	0.622443	0.787325	0.945644
								1.01241	0.887334	0.894736	1.05643	1.06962	0.885517	0.954243	0.977973
								0.77622	1.29198	0.722122	0.825619	0.835583	0.59348	0.465499	0.395866
							Mean	0.98366	1.01822	1.00813	1.01547	0.991856	0.904542	0.747826	0.806804
							SD	0.125938	0.151057	0.2132	0.16803	0.222714	0.251445	0.188021	0.192815
	Fig 2M							Fig 3M											Fig 4M
	AGL							AGL											AGL
	0hSed		IPEX					5hSed+NRF		5hPEX+NRF		5hSed+RF		5hPEX+RF					9hSed+NRF		9hPEX+NRF		9hSed+RF		9hPEX+RF
	Scr	GS	Scr	GS				Scr	GS	Scr	GS	Scr	GS	Scr	GS				Scr	GS	Scr	GS	Scr	GS	Scr	GS
	1.35661	0.963591	1.00583	0.913094										1.08489	1.06586				1.48942	1.10935	0.935004	0.821541	1.03301	0.926388	0.85247	0.909791
	0.887939	0.963386	1.03871	1.04083										0.730484	0.911516				0.984749	1.03346	0.928918	0.932442	1.0063	1.11041	0.973131	1.03586
	1.49059	1.23354	1.24078	1.00895										1.07761	0.978844				1.18398	1.16886	0.901785	0.887296	0.983865	0.879675	0.994152	0.985471
	1.1729	1.13166	0.991361	0.858292										1.03952	1.00112				1.15788	0.986974	0.903973	0.878805	1.06431	1.10417	0.928023	0.962188
	1.16536	1.27262	1.41615	1.30595										0.980035	0.996747				1.15721	0.910663	0.932876	0.944057	0.958491	0.881178	1.05514	1.20332
	1.03226	0.920187	1.16308	1.26079										1.03385	0.896276				0.94262	0.89197	1.01728	0.98094	1.02511	0.910562	0.917177	1.47539
Mean	1.18428	1.08083	1.14265	1.06465				0.932665	0.750875	0.916728	0.736725	0.96653	0.986806	0.990951	1.36403			Mean	1.15264	1.01688	0.936639	0.907513	1.01185	0.96873	0.953349	1.09534
SD	0.216767	0.152336	0.165687	0.182164				1.07786	1.06165	1.0381	0.859849	1.09178	1.0551	1.09257	1.16181			SD	0.19326	0.109273	0.0420982	0.0565199	0.0375147	0.108802	0.0700628	0.211596
								0.909492	0.828838	0.809927	0.881114	0.79139	0.901843	0.966896	1.06743
								0.889001	0.874346	0.907591	1.07993	1.00707	0.892496	1.10939	1.07011
								1.17934	0.866099	0.849004	0.755485	0.690631	0.702423	0.800081	1.03436
								1.03615	1.0337	0.895273	1.00634	1.15136	0.91093	0.842017	0.838025
							Mean	1.00408	0.902585	0.90277	0.886574	0.949793	0.908266	0.979024	1.03218
							SD	0.113559	0.120893	0.0775875	0.13573	0.176978	0.118657	0.124439	0.137027
	Fig 2N							Fig 3N											Fig 4N
	GBE1							GBE1											GBE1
	0hSed		IPEX					5hSed+NRF		5hPEX+NRF		5hSed+RF		5hPEX+RF					9hSed+NRF		9hPEX+NRF		9hSed+RF		9hPEX+RF
	Scr	GS	Scr	GS				Scr	GS	Scr	GS	Scr	GS	Scr	GS				Scr	GS	Scr	GS	Scr	GS	Scr	GS
	0.616182	0.664435	1.00372	1.40125										0.648251	0.458205				0.923281	0.999238	1.07896	1.05453	1.0724	1.00244	0.944635	0.916137
	0.732484	0.900364	1.10836	1.33158										0.529432	0.618991				0.900865	1.08009	1.03958	0.981125	1.05867	1.02649	1.01416	0.930485
	0.762428	1.28316	1.12653	1.19302										1.06444	0.627777				1.05707	1.18898	0.85435	0.959812	1.00694	1.0154	0.952263	0.967398
	0.80707	1.29759	1.21417	1.31099										1.07079	0.513003				1.0103	1.00014	0.825893	1.00704	1.1268	1.03461	0.946234	1.04845
	0.74437	0.936652	1.29046	1.09195										0.907673	0.874763				0.921954	1.02606	0.752668	0.746903	0.72413	1.13789	1.41582	1.36339
	0.500192	1.15449	0.999322	0.850717										1.1906	0.620682				1.12274	1.03918	0.866469	1.1929	0.939747	1.07301	0.833867	0.877951
Mean	0.693788	1.03945	1.12376	1.19658				1.11089	1.03048	1.10684	1.0817	0.970188	0.836068	1.12673	1.9101			Mean	0.989368	1.05561	0.902987	0.990385	0.988115	1.04831	1.01783	1.0173
SD	0.114107	0.248923	0.11498	0.201884				1.2251	1.29725	1.13773	1.19613	1.04132	0.994359	1.06589	0.781794			SD	0.0889435	0.0718118	0.127955	0.145402	0.144012	0.0499712	0.203487	0.179124
								1.21884	1.42723	1.06933	1.05212	0.826946	0.902211	0.835244	0.72954
								1.3148	1.22029	0.899707	1.1664	0.877782	0.891511	0.678412	0.644928
								0.855116	0.733479	1.06639	1.13025	0.968816	1.19022	0.95222	1.24066
								1.15541	1.00388	1.47539	1.02573	1.17888	1.41251	0.722563	0.679143
							Mean	1.14669	1.11877	1.1259	1.10872	0.977322	1.03781	0.899354	0.808299
							SD	0.158737	0.247691	0.190027	0.0667113	0.124391	0.221814	0.214866	0.40102
